# Supplementary material for: The nymph and imago of Chinese mayfly Siphlonurus davidi (Navás, 1932)
Source: Zookeys. 2016 Jul 26;(607):37–48. doi: 10.3897/zookeys.607.9159 (PMC4978025; doi:10.3897/zookeys.607.9159)
Supplement: XML Treatment for Siphlonurus davidi [file zookeys.607.9159-treatment1.xml]

<!DOCTYPE tp:taxon-treatment
  PUBLIC "-//TaxonX//DTD Taxonomic Treatment Publishing DTD v0 20100105//EN" "tax-treatment-NSO.dtd">
<tp:taxon-treatment xmlns:tp="http://www.plazi.org/taxpub"><tp:treatment-meta><kwd-group><label>Taxon classification</label><kwd><named-content content-type="kingdom">Animalia</named-content></kwd><kwd><named-content content-type="order">Ephemeroptera</named-content></kwd><kwd><named-content content-type="family">Siphlonuridae</named-content></kwd></kwd-group><mixed-citation publication-type="journal"><person-group><name><surname>Han</surname><given-names>Yi-Ke</given-names></name><name><surname>Zhang</surname><given-names>Wei</given-names></name><name><surname>Hu</surname><given-names>Ze</given-names></name><name><surname>Zhou</surname><given-names>Chang-Fa</given-names></name></person-group><article-title>The nymph and imago of Chinese mayfly <italic><tp:taxon-name><tp:taxon-name-part taxon-name-part-type="genus">Siphlonurus</tp:taxon-name-part> <tp:taxon-name-part taxon-name-part-type="species">davidi</tp:taxon-name-part></tp:taxon-name></italic> (Navás, 1932)</article-title><source>Zookeys</source><day>26</day><month>7</month><year>2016</year><volume>2016</volume><issue>607</issue><fpage>37</fpage><lpage>48</lpage><pub-id pub-id-type="doi">10.3897/zookeys.607.9159</pub-id></mixed-citation></tp:treatment-meta><tp:nomenclature><tp:taxon-name>
            <tp:taxon-name-part taxon-name-part-type="genus">Siphlonurus</tp:taxon-name-part>
            <tp:taxon-name-part taxon-name-part-type="species">davidi</tp:taxon-name-part>
          </tp:taxon-name><tp:taxon-authority>(Navás, 1932)</tp:taxon-authority><tp:nomenclature-citation-list><tp:nomenclature-citation><tp:taxon-name>
                <tp:taxon-name-part taxon-name-part-type="genus">Siphluriscus</tp:taxon-name-part> <tp:taxon-name-part taxon-name-part-type="species">davidi</tp:taxon-name-part></tp:taxon-name><comment>Navás, 1932: 929, fig. 46, male subimago. Type: male subimago, from China (Sichuan=Se-Tchouen).</comment></tp:nomenclature-citation><tp:nomenclature-citation><tp:taxon-name>
                <tp:taxon-name-part taxon-name-part-type="genus">Siphluriscus</tp:taxon-name-part> <tp:taxon-name-part taxon-name-part-type="species">davidi</tp:taxon-name-part></tp:taxon-name><comment>[sic.]: Ulmer, 1936: 215.</comment></tp:nomenclature-citation><tp:nomenclature-citation><tp:taxon-name>
                <tp:taxon-name-part taxon-name-part-type="genus">Siphluriscus</tp:taxon-name-part> <tp:taxon-name-part taxon-name-part-type="species">davidi</tp:taxon-name-part></tp:taxon-name><comment>: Wu, 1935: 251; Gui, 1985: 80.</comment></tp:nomenclature-citation><tp:nomenclature-citation><tp:taxon-name>
                <tp:taxon-name-part taxon-name-part-type="genus">Siphlonurus</tp:taxon-name-part> <tp:taxon-name-part taxon-name-part-type="species">davidi</tp:taxon-name-part></tp:taxon-name><comment>: Zhou &amp; Peters, 2003: 346 (tentatively); Sartori &amp; Peters, 2004: 2, figs 1–7 (redescription on type and transfer).</comment></tp:nomenclature-citation></tp:nomenclature-citation-list></tp:nomenclature><tp:treatment-sec sec-type="distribution"><title>Distribution.</title><p>China (Sichuan).</p></tp:treatment-sec><tp:treatment-sec sec-type="description"><title>Description.</title><p>
            <bold>NYMPH</bold> (in alcohol, Figs <xref ref-type="fig" rid="F1">1</xref>–<xref ref-type="fig" rid="F2">2</xref>).</p><p>
            <italic>Body length</italic> 15.0–20.0 mm, caudal filament 6.0–7.0 mm, yellowish brown; head mostly obscured by compound eyes, hypognathous, length of antenna subequal to width of head, surface of antennae with very sparse tiny setae (Fig. <xref ref-type="fig" rid="F1">1A</xref>); <italic>Mouthparts</italic>: <!--PageBreak-->clypeus extended; labrum with obvious median groove, free margin with setae, an additional row of setae on dorsal surface near anterior margin; ventral surface with shorter setae; posterolateral corner slightly sclerotized (Figs <xref ref-type="fig" rid="F1">1B</xref>, <xref ref-type="fig" rid="F2">2A</xref>). Outer incisor of left <italic>mandible</italic> apically divided into three teeth, inner incisor with two teeth, prostheca constituted by two tufts of spines with common stem (Figs <xref ref-type="fig" rid="F1">1F</xref>, <xref ref-type="fig" rid="F2">2C</xref>); apex of right outer mandibular incisor serrated into four teeth, inner one with three teeth, prostheca also divided into two groups of numerous spines (Figs <xref ref-type="fig" rid="F1">1E</xref>, <xref ref-type="fig" rid="F2">2B</xref>); galea-lacinea of <italic>maxilla</italic> with a row of spines on crown, apex of maxilla divided into three broad denticles (maxillary canines <italic>sensu</italic> Kluge, 2004), upper half of inner margin with two rows of spines, three of them broader than others (dentisetae <italic>sensu</italic> Kluge, 2004), lower half with a row of setae (Figs <xref ref-type="fig" rid="F1">1G,H</xref>, <xref ref-type="fig" rid="F2">2D</xref>); <italic>maxillary palpi</italic> 3-segmented, basal one and second one subequal in length, apical one about 0.6× length of second one, surface of all segments with sparse setae, those on apical one slightly longer (Figs <xref ref-type="fig" rid="F1">1G</xref>, <xref ref-type="fig" rid="F2">2D</xref>). <italic><tp:taxon-name><tp:taxon-name-part taxon-name-part-type="genus">Hypopharynx</tp:taxon-name-part></tp:taxon-name></italic> (Figs <xref ref-type="fig" rid="F1">1C</xref>, <xref ref-type="fig" rid="F2">2E</xref>): lingua sub-quadrate, apical margin with short setae; superlinguae with longer setae on apical margin and lateral area. <italic>Labium</italic> with heart-shaped, unfused glossae and paraglossae, the latter slightly narrower but longer than the former; aboral surface with long hair; labial palpi 3-segmented, progressively shorter from base to apex, surface with setae and spines, those on apical segment longer (Figs <xref ref-type="fig" rid="F1">1D</xref>, <xref ref-type="fig" rid="F2">2F</xref>).</p><p>
            <italic>Thorax</italic>: all legs similar, femora with broad median marking bands, tibiae pale, tarsus with basal and apical colour rings, the latter one darker; length of femora: tibiae: tarsus ca. 1.8: 1.0: 1.5, surface with very short sparse spines and setae; mid- and hind-legs with clear patellar-tibial suture. <italic>Claws</italic> relatively slim and simple, without teeth (Fig. <xref ref-type="fig" rid="F2">2N</xref>).</p><p>
            <italic>Abdomen</italic>: Each tergite with three pairs of stripes dorsally; one pair parallel near median line, one at lateral margin, one oblique pair between them. Colour of tergites 3, 6, 9 slight darker than others; each tergite with a pair of short median stripes. <!--PageBreak-->Posterolateral corner of each tergite extended into sharp spines, progressively larger and wider from anterior to posterior (Fig. <xref ref-type="fig" rid="F1">1A</xref>). <italic>Gills</italic> on abdominal segments 1–7; gills 1–2 similar in shape and structure, with two lamellae, dorsal one slightly broader than ventral one, the former with sclerotized leading marginal line while the latter with a emarginated outer margin (Fig. <xref ref-type="fig" rid="F2">2G, H</xref>); gills 3–7 single, progressively shorter <!--PageBreak-->from anterior to posterior, tracheae gray and well visible; leading margin of gills 3–7 sclerotized, with small spines (Fig. <xref ref-type="fig" rid="F2">2I–M</xref>); cerci with long setae on mesal margin and tiny spines on articulations, terminal filament with long hair on both sides and spines between segments (Fig. <xref ref-type="fig" rid="F1">1A</xref>).</p><fig id="F1" position="float" orientation="portrait"><label>Figure 1.</label><caption><p>Nymphal characters of <italic><tp:taxon-name><tp:taxon-name-part taxon-name-part-type="genus">Siphlonurus</tp:taxon-name-part> <tp:taxon-name-part taxon-name-part-type="species">davidi</tp:taxon-name-part></tp:taxon-name></italic>. <bold>A</bold> habitus <bold>B</bold> labrum and clypeus <bold>C</bold> hypopharynx <bold>D</bold> labium <bold>E</bold> right mandible <bold>F</bold> left mandible <bold>G</bold> maxilla <bold>H</bold> apex of maxillary lacia-genicia</p></caption><graphic xmlns:xlink="http://www.w3.org/1999/xlink" xlink:href="zookeys-607-037-g001.jpg" position="float" orientation="portrait" xlink:type="simple" id="oo_97270.jpg"/></fig><fig id="F2" position="float" orientation="portrait"><label>Figure 2.</label><caption><p>Mouthparts and gills of <italic><tp:taxon-name><tp:taxon-name-part taxon-name-part-type="genus">Siphlonurus</tp:taxon-name-part> <tp:taxon-name-part taxon-name-part-type="species">davidi</tp:taxon-name-part></tp:taxon-name></italic> nymph. <bold>A</bold> labrum <bold>B</bold> right mandible <bold>C</bold> left mandible <bold>D</bold> maxilla <bold>E</bold> hypopharynx (dorsal view on left; ventral view on right) <bold>F</bold> labium (dorsal view on left; ventral view on right) <bold>G</bold>–<bold>M</bold> gills 1-7 (double lamellae of gills separated) <bold>N</bold> claw</p></caption><graphic xmlns:xlink="http://www.w3.org/1999/xlink" xlink:href="zookeys-607-037-g002.jpg" position="float" orientation="portrait" xlink:type="simple" id="oo_97271.jpg"/></fig><p>
            <bold>MALE</bold> (in alcohol, Figs <xref ref-type="fig" rid="F3">3</xref>–<xref ref-type="fig" rid="F4">4</xref>).</p><p>General colouration reddish brown, with pale sutures and grooves on body (Fig. <xref ref-type="fig" rid="F3">3A–C</xref>); body length 13.0 mm, forewing 13.0 mm, hindwing 6.0 mm, antennae 2.0 mm. <italic>Head</italic>: compound eyes widely contiguous, each of them spherical, upper portion grey, lower portion black, a clear line between them (Fig. <xref ref-type="fig" rid="F3">3A, C</xref>). <italic>Thorax</italic>: coxa and trochanter of foreleg deeply pigmented with reddish brown in colour, and apical half of femora, tibia and tarsus also brown but basal half of each is pale (Fig. <xref ref-type="fig" rid="F3">3A</xref>); length <!--PageBreak-->ratio of femora, tibia and tarsus of foreleg = 2: 1: 3.7, five segments of fore-tarsus progressively shorter from distally; two claws similar, acute, hooked (Fig. <xref ref-type="fig" rid="F3">3E</xref>); mid- and hind-legs apparently vestigial in the single male imago (this may be due to damaged or broken legs in the previous life stage of this specimen) but normal in females and male sub-imagos (Fig. <xref ref-type="fig" rid="F3">3A, C</xref>). <italic>Wings</italic>: base of forewing slightly pigmented, cross veins between C, Sc, R<sub>1</sub> and R<sub>2</sub> surrounded with distinct pigments (Figs <xref ref-type="fig" rid="F3">3A–D</xref>, <xref ref-type="fig" rid="F4">4A</xref>); MA and Rs with long common stem, further jointing with MP, then stem of them fused with R<sub>1</sub> or run along it. MA fork distal to middle of wing, MP fork at very base, just slightly more distal than fork of Rs and MA, MP<sub>2</sub> strongly bent backwards at base, very close to CuA, thus making the MP area relatively broad; CuA slightly curved backwards, joining margin of forewing just before tornus; 6-9 relatively longer attaching veins between CuA and posterior margin, 1-3 may be fork further; CuP stemmed with CuA clearly at base, curved strongly backwards, slightly longer than half of CuA; A<sub>1</sub> attached posterior margin with two veinlets (Figs <xref ref-type="fig" rid="F3">3D</xref>, <xref ref-type="fig" rid="F4">4A</xref>). Base and cross veins of hindwing clearly pigmented, especially those between C and Sc veins; an additional large dark patch at middle of Sc and R<sub>1</sub> cells; outer half of hindwing washed with reddish colour, it makes this area semi-transparent, area near centre of hindwing darker than others; MA fork at distal 1/3 point, Rs fork more basal than MA, MP fork basal to middle of hindwing (Figs <xref ref-type="fig" rid="F3">3F</xref>, <xref ref-type="fig" rid="F4">4B</xref>); ratio of width: length about 0.65. <italic>Abdomen</italic>: each tergite with a pair of brown stripes in middle, another pair of longer oblique stripes near anterolateral corner, lateral margin of terga strongly and broadly pigmented (Fig. <xref ref-type="fig" rid="F3">3A–B</xref>); each sternite with a pair of indistinct short median marks, anterolateral corner and lateral margins clearly pigmented (Fig. <xref ref-type="fig" rid="F3">3C</xref>). <italic>Genitalia</italic>: subgenital plate deeply emarginated, ventral surface with two large round brown marks (Figs <xref ref-type="fig" rid="F3">3G</xref>, <xref ref-type="fig" rid="F4">4C</xref>); forceps 4-segmented, basal one shortest but broadest, second <!--PageBreak-->segment about twice length of third and apical segments together, the latter two subequal in length, each slightly longer than basal one, inner margin of forceps with tiny projections; penes short, invisible in ventral view, basal half of penis broad, with a large broad membranous lobe in ventral; apical half slim (Figs <xref ref-type="fig" rid="F3">3H</xref>, <xref ref-type="fig" rid="F4">4D</xref>). Cerci lost, terminal filament vestigial.</p><fig id="F3" position="float" orientation="portrait"><label>Figure 3.</label><caption><p>Male structures of <italic><tp:taxon-name><tp:taxon-name-part taxon-name-part-type="genus">Siphlonurus</tp:taxon-name-part> <tp:taxon-name-part taxon-name-part-type="species">davidi</tp:taxon-name-part></tp:taxon-name></italic> <bold>A</bold> habitus <bold>B</bold> abdomen (lateral view) <bold>C</bold> front body (ventral view) <bold>D</bold> forewing <bold>E</bold> claws <bold>F</bold> hindwing <bold>G</bold> genitalia (ventral view) <bold>H</bold> genitalia in dorsal view</p></caption><graphic xmlns:xlink="http://www.w3.org/1999/xlink" xlink:href="zookeys-607-037-g003.jpg" position="float" orientation="portrait" xlink:type="simple" id="oo_97272.jpg"/></fig><fig id="F4" position="float" orientation="portrait"><label>Figure 4.</label><caption><p>Male structures of <italic><tp:taxon-name><tp:taxon-name-part taxon-name-part-type="genus">Siphlonurus</tp:taxon-name-part> <tp:taxon-name-part taxon-name-part-type="species">davidi</tp:taxon-name-part></tp:taxon-name></italic> <bold>A</bold> forewing <bold>B</bold> hindwing <bold>C</bold> genitalia (ventral view) <bold>D</bold> genitalia in dorsal view (dorsal view of penes on right; ventral view on left).</p></caption><graphic xmlns:xlink="http://www.w3.org/1999/xlink" xlink:href="zookeys-607-037-g004.jpg" position="float" orientation="portrait" xlink:type="simple" id="oo_97273.jpg"/></fig><p>
            <bold>FEMALE</bold> (in alcohol, Fig. <xref ref-type="fig" rid="F5">5</xref>).</p><p>Body length 12.0–13.0 mm, forewing 12.0–13.0 mm, hindwing 6.0–7.0 mm, cerci 15 mm; body colour pattern similar to male imago (Fig. <xref ref-type="fig" rid="F5">5A</xref>). Two compound eyes separated widely, distance between them near to width of eye. Ratios of foreleg femora: tibiae: tarsus lengths = 2.5: 1.8: 3.0, that of midleg and hindleg = 2.5: 1.5: 2.2; tarsus 5-segmented but basal one fused with tibiae partially, fourth segment shortest, others progressively shorter from basal to apical; two claws of all legs with hooked apex. <italic>Forewing</italic>: all cross veins surrounded with darker pigments than male, especially those at outer half portion (Fig. <xref ref-type="fig" rid="F5">5A–B</xref>). <italic>Hindwing</italic>: base pigmented, all cross veins covered with distinct colour, distal half darker, two additional dark patches near middle <!--PageBreak-->(Fig. <xref ref-type="fig" rid="F5">5A, C</xref>); posterior margin of sternite 7 thickened and extended slightly (Fig. <xref ref-type="fig" rid="F5">5D</xref>). Ceri reddish brown, base and articulations darker; terminal filament tiny, pale.</p><p>
            <bold>MALE SUBIMAGO</bold> (in alcohol, Fig. <xref ref-type="fig" rid="F6">6</xref>).</p><p>Similar to male but duller. <italic>Femora</italic>: ratio of tibiae: tarsus of foreleg = 1.0: 0.6: 1.2, that of mid- and hind-legs 1.0: 0.6: 0.9. Colour pattern of abdominal terga and sterna similar to male but clearer (Fig. <xref ref-type="fig" rid="F6">6C–D</xref>). Subgenital plate only shallowly curved, posterior margin waved.</p><p>
            <bold>FEMALE SUBIMAGO</bold> (in alcohol).</p><p>Similar to female imago in colour pattern but opaque. Ratio of femora: tibiae: tarsus of legs = 1.0: 0.6: 1.0.</p><p>
            <bold>EGGS</bold> (Fig. <xref ref-type="fig" rid="F7">7</xref>).</p><p>Generally oval but one pole larger than the other, approximately 150 µm in length and 100 µm in width, without polar cap. Exochorionic surface uniform, consisting of irregular ridges or rims.</p><fig id="F5" position="float" orientation="portrait"><label>Figure 5.</label><caption><p>Female structures of <italic><tp:taxon-name><tp:taxon-name-part taxon-name-part-type="genus">Siphlonurus</tp:taxon-name-part> <tp:taxon-name-part taxon-name-part-type="species">davidi</tp:taxon-name-part></tp:taxon-name></italic>. <bold>A</bold> habitus <bold>B</bold> forewing <bold>C</bold> hindwing <bold>D</bold> posterior part of abdomen (ventral view).</p></caption><graphic xmlns:xlink="http://www.w3.org/1999/xlink" xlink:href="zookeys-607-037-g005.jpg" position="float" orientation="portrait" xlink:type="simple" id="oo_97274.jpg"/></fig><fig id="F6" position="float" orientation="portrait"><label>Figure 6.</label><caption><p>Male subimaginal structures of <italic><tp:taxon-name><tp:taxon-name-part taxon-name-part-type="genus">Siphlonurus</tp:taxon-name-part> <tp:taxon-name-part taxon-name-part-type="species">davidi</tp:taxon-name-part></tp:taxon-name></italic>. <bold>A</bold> forewing <bold>B</bold> hindwing <bold>C</bold> abdomen (dorsal view) <bold>D</bold> abdomen (ventral view).</p></caption><graphic xmlns:xlink="http://www.w3.org/1999/xlink" xlink:href="zookeys-607-037-g006.jpg" position="float" orientation="portrait" xlink:type="simple" id="oo_97275.jpg"/></fig><fig id="F7" position="float" orientation="portrait"><label>Figure 7.</label><caption><p>Egg of <italic><tp:taxon-name><tp:taxon-name-part taxon-name-part-type="genus">Siphlonurus</tp:taxon-name-part> <tp:taxon-name-part taxon-name-part-type="species">davidi</tp:taxon-name-part></tp:taxon-name></italic> (SEM image). <bold>A</bold> shape and surface of Egg <bold>B</bold> surface enlarged.</p></caption><graphic xmlns:xlink="http://www.w3.org/1999/xlink" xlink:href="zookeys-607-037-g007.jpg" position="float" orientation="portrait" xlink:type="simple" id="oo_97276.jpg"/></fig><!--PageBreak--><sec sec-type="Key to three Asian Siphlonurus species with coloured wings (male)"><title>Key to three Asian <italic><tp:taxon-name><tp:taxon-name-part taxon-name-part-type="genus">Siphlonurus</tp:taxon-name-part></tp:taxon-name></italic> species with coloured wings (male)</title><table-wrap content-type="key" position="anchor" orientation="portrait"><table id="TID0EWHAC" rules="all"><tbody><tr><td rowspan="1" colspan="1">1</td><td rowspan="1" colspan="1">Ventral lobe of penes with teeth</td><td rowspan="1" colspan="1">
                      <bold>2</bold>
                    </td></tr><tr><td rowspan="1" colspan="1">–</td><td rowspan="1" colspan="1">Ventral lobe of penes without teeth</td><td rowspan="1" colspan="1">
                      <bold><italic><tp:taxon-name><tp:taxon-name-part taxon-name-part-type="genus">Siphlonurus</tp:taxon-name-part> <tp:taxon-name-part taxon-name-part-type="species">davidi</tp:taxon-name-part></tp:taxon-name></italic></bold>
                    </td></tr><tr><td rowspan="1" colspan="1">2</td><td rowspan="1" colspan="1">All cross veins of forewing pigmented, fore- and hindwings with colourful stripes and spots</td><td rowspan="1" colspan="1">
                      <bold><italic><tp:taxon-name><tp:taxon-name-part taxon-name-part-type="genus">Siphlonurus</tp:taxon-name-part> <tp:taxon-name-part taxon-name-part-type="species">palaearcticus</tp:taxon-name-part></tp:taxon-name></italic></bold>
                    </td></tr><tr><td rowspan="1" colspan="1">–</td><td rowspan="1" colspan="1">Cross veins of wings without pigment, hindwing may with central spot but without stripe</td><td rowspan="1" colspan="1">
                      <bold><italic><tp:taxon-name><tp:taxon-name-part taxon-name-part-type="genus">Siphlonurus</tp:taxon-name-part> <tp:taxon-name-part taxon-name-part-type="species">binotatus</tp:taxon-name-part></tp:taxon-name></italic></bold>
                    </td></tr></tbody></table></table-wrap></sec><sec sec-type="Key to three Asian Siphlonurus species with coloured wings (female)"><title>Key to three Asian <italic><tp:taxon-name><tp:taxon-name-part taxon-name-part-type="genus">Siphlonurus</tp:taxon-name-part></tp:taxon-name></italic> species with coloured wings (female)</title><table-wrap content-type="key" position="anchor" orientation="portrait"><table id="TID0E3KAC" rules="all"><tbody><tr><td rowspan="1" colspan="1">1</td><td rowspan="1" colspan="1">All cross veins of forewing pigmented, fore- and hindwings with colourful stripes and spots</td><td rowspan="1" colspan="1">
                      <bold>2</bold>
                    </td></tr><tr><td rowspan="1" colspan="1">–</td><td rowspan="1" colspan="1">Cross veins of wings without pigment, hindwing may with central spot but without stripe</td><td rowspan="1" colspan="1">
                      <bold><italic><tp:taxon-name><tp:taxon-name-part taxon-name-part-type="genus">Siphlonurus</tp:taxon-name-part> <tp:taxon-name-part taxon-name-part-type="species">binotatus</tp:taxon-name-part></tp:taxon-name></italic></bold>
                    </td></tr><tr><td rowspan="1" colspan="1">2</td><td rowspan="1" colspan="1">Cross veins between C to Rs of forewing clearly surrounded with colourful pigments; distal half of hindwing with colour, semi-transparent</td><td rowspan="1" colspan="1">
                      <bold><italic><tp:taxon-name><tp:taxon-name-part taxon-name-part-type="genus">Siphlonurus</tp:taxon-name-part> <tp:taxon-name-part taxon-name-part-type="species">davidi</tp:taxon-name-part></tp:taxon-name></italic></bold>
                    </td></tr><tr><td rowspan="1" colspan="1">–</td><td rowspan="1" colspan="1">Cross veins of whole forewing surrounded with pigments; hindwings wing pigments surrounding cross veins, other parts transparent</td><td rowspan="1" colspan="1">
                      <bold><italic><tp:taxon-name><tp:taxon-name-part taxon-name-part-type="genus">Siphlonurus</tp:taxon-name-part> <tp:taxon-name-part taxon-name-part-type="species">palaearcticus</tp:taxon-name-part></tp:taxon-name></italic></bold>
                    </td></tr></tbody></table></table-wrap></sec><sec sec-type="Key to three Asian Siphlonurus species with coloured wings (mature nymph)"><title>Key to three Asian <italic><tp:taxon-name><tp:taxon-name-part taxon-name-part-type="genus">Siphlonurus</tp:taxon-name-part></tp:taxon-name></italic> species with coloured wings (mature nymph)</title><table-wrap content-type="key" position="anchor" orientation="portrait"><table id="TID0ECOAC" rules="all"><tbody><tr><td rowspan="1" colspan="1">1</td><td rowspan="1" colspan="1">Abdomen with clear, obvious, relatively wide trachea or thread-like markings</td><td rowspan="1" colspan="1">
                      <bold><italic><tp:taxon-name><tp:taxon-name-part taxon-name-part-type="genus">Siphlonurus</tp:taxon-name-part> <tp:taxon-name-part taxon-name-part-type="species">binotatus</tp:taxon-name-part></tp:taxon-name></italic></bold>
                    </td></tr><tr><td rowspan="1" colspan="1">–</td><td rowspan="1" colspan="1">Abdomen maybe with various markings but without distinct above colour pattern</td><td rowspan="1" colspan="1">
                      <bold>2</bold>
                    </td></tr><tr><td rowspan="1" colspan="1">2</td><td rowspan="1" colspan="1">Obvious posterolateral spines present on terga 1–9</td><td rowspan="1" colspan="1">
                      <bold><italic><tp:taxon-name><tp:taxon-name-part taxon-name-part-type="genus">Siphlonurus</tp:taxon-name-part> <tp:taxon-name-part taxon-name-part-type="species">davidi</tp:taxon-name-part></tp:taxon-name></italic></bold>
                    </td></tr><tr><td rowspan="1" colspan="1">–</td><td rowspan="1" colspan="1">Obvious posterolateral spines present on terga 3–9</td><td rowspan="1" colspan="1">
                      <bold><italic><tp:taxon-name><tp:taxon-name-part taxon-name-part-type="genus">Siphlonurus</tp:taxon-name-part> <tp:taxon-name-part taxon-name-part-type="species">palaearcticus</tp:taxon-name-part></tp:taxon-name></italic></bold>
                    </td></tr></tbody></table></table-wrap></sec><sec sec-type="Remarks"><title>Remarks</title><p>Approximately 40 <italic><tp:taxon-name><tp:taxon-name-part taxon-name-part-type="genus">Siphlonurus</tp:taxon-name-part></tp:taxon-name></italic> species have been reported from the Nearctic and Palaearctic realms, Eurasia hosting half of them (Kluge, 2004). Just as <xref ref-type="bibr" rid="B8">Sartori and Peters (2004)</xref> pointed out, <italic><tp:taxon-name><tp:taxon-name-part taxon-name-part-type="genus">Siphlonurus</tp:taxon-name-part> <tp:taxon-name-part taxon-name-part-type="species">davidi</tp:taxon-name-part></tp:taxon-name></italic> is close to the <italic><tp:taxon-name><tp:taxon-name-part taxon-name-part-type="genus">Siphlonurus</tp:taxon-name-part> <tp:taxon-name-part taxon-name-part-type="species">palaearcticus</tp:taxon-name-part></tp:taxon-name></italic> (Tshernova, 1930) and <italic><tp:taxon-name><tp:taxon-name-part taxon-name-part-type="genus">Siphlonurus</tp:taxon-name-part> <tp:taxon-name-part taxon-name-part-type="species">binotatus</tp:taxon-name-part></tp:taxon-name></italic> (Eaton, 1892) because all of these three species have colourful wings in imagos. However, the imagos of <italic><tp:taxon-name><tp:taxon-name-part taxon-name-part-type="genus">Siphlonurus</tp:taxon-name-part> <tp:taxon-name-part taxon-name-part-type="species">davidi</tp:taxon-name-part></tp:taxon-name></italic> can be differentiated from the latter two by the following characters:</p><!--PageBreak--><p>1) The forewing of <italic><tp:taxon-name><tp:taxon-name-part taxon-name-part-type="genus">Siphlonurus</tp:taxon-name-part> <tp:taxon-name-part taxon-name-part-type="species">davidi</tp:taxon-name-part></tp:taxon-name></italic> has more pigmented patches than that of <italic><tp:taxon-name><tp:taxon-name-part taxon-name-part-type="genus">Siphlonurus</tp:taxon-name-part> <tp:taxon-name-part taxon-name-part-type="species">binotatus</tp:taxon-name-part></tp:taxon-name></italic> but fewer than <italic><tp:taxon-name><tp:taxon-name-part taxon-name-part-type="genus">Siphlonurus</tp:taxon-name-part> <tp:taxon-name-part taxon-name-part-type="species">palaearcticus</tp:taxon-name-part></tp:taxon-name></italic>. According to <xref ref-type="bibr" rid="B10">Uéno (1928)</xref> and <xref ref-type="bibr" rid="B2">Gose (1979)</xref>, <italic><tp:taxon-name><tp:taxon-name-part taxon-name-part-type="genus">Siphlonurus</tp:taxon-name-part> <tp:taxon-name-part taxon-name-part-type="species">binotatus</tp:taxon-name-part></tp:taxon-name></italic> has only one conspicuous marking on forewings. On the contrary, <italic><tp:taxon-name><tp:taxon-name-part taxon-name-part-type="genus">Siphlonurus</tp:taxon-name-part> <tp:taxon-name-part taxon-name-part-type="species">palaearcticus</tp:taxon-name-part></tp:taxon-name></italic> has numerous markings and spots on forewing, and a distinct dark stripe at middle. The forewings of <italic><tp:taxon-name><tp:taxon-name-part taxon-name-part-type="genus">Siphlonurus</tp:taxon-name-part> <tp:taxon-name-part taxon-name-part-type="species">davidi</tp:taxon-name-part></tp:taxon-name></italic> have no stripe but spots and markings between C and R<sub>2</sub> veins.</p><p>2) Compared to <italic><tp:taxon-name><tp:taxon-name-part taxon-name-part-type="genus">Siphlonurus</tp:taxon-name-part> <tp:taxon-name-part taxon-name-part-type="species">binotatus</tp:taxon-name-part></tp:taxon-name></italic> and <italic><tp:taxon-name><tp:taxon-name-part taxon-name-part-type="genus">Siphlonurus</tp:taxon-name-part> <tp:taxon-name-part taxon-name-part-type="species">palaearcticus</tp:taxon-name-part></tp:taxon-name></italic>, the MP on forewing of <italic><tp:taxon-name><tp:taxon-name-part taxon-name-part-type="genus">Siphlonurus</tp:taxon-name-part> <tp:taxon-name-part taxon-name-part-type="species">davidi</tp:taxon-name-part></tp:taxon-name></italic> forks more basally, CuP more curved and cubital area is longer.</p><p>3) Unlike <italic><tp:taxon-name><tp:taxon-name-part taxon-name-part-type="genus">Siphlonurus</tp:taxon-name-part> <tp:taxon-name-part taxon-name-part-type="species">binotatus</tp:taxon-name-part></tp:taxon-name></italic> and <italic><tp:taxon-name><tp:taxon-name-part taxon-name-part-type="genus">Siphlonurus</tp:taxon-name-part> <tp:taxon-name-part taxon-name-part-type="species">palaearcticus</tp:taxon-name-part></tp:taxon-name></italic>, the hindwings of <italic><tp:taxon-name><tp:taxon-name-part taxon-name-part-type="genus">Siphlonurus</tp:taxon-name-part> <tp:taxon-name-part taxon-name-part-type="species">davidi</tp:taxon-name-part></tp:taxon-name></italic> are more colourful. They have two obvious dark patches and half of the hindwing is pigmented and semi-transparent. On the contrary, <italic><tp:taxon-name><tp:taxon-name-part taxon-name-part-type="genus">Siphlonurus</tp:taxon-name-part> <tp:taxon-name-part taxon-name-part-type="species">binotatus</tp:taxon-name-part></tp:taxon-name></italic> has only one clear stripe or patch near the centre, the other part of hindwing has no colour and is totally hyaline. The cross veins in the hindwing of <italic><tp:taxon-name><tp:taxon-name-part taxon-name-part-type="genus">Siphlonurus</tp:taxon-name-part> <tp:taxon-name-part taxon-name-part-type="species">palaearcticus</tp:taxon-name-part></tp:taxon-name></italic> are pigmented but the patches are separated.</p><p>4) The penis of <italic><tp:taxon-name><tp:taxon-name-part taxon-name-part-type="genus">Siphlonurus</tp:taxon-name-part> <tp:taxon-name-part taxon-name-part-type="species">davidi</tp:taxon-name-part></tp:taxon-name></italic> has only ventral membranous lobe, but the lobe of <italic><tp:taxon-name><tp:taxon-name-part taxon-name-part-type="genus">Siphlonurus</tp:taxon-name-part> <tp:taxon-name-part taxon-name-part-type="species">binotatus</tp:taxon-name-part></tp:taxon-name></italic> and <italic><tp:taxon-name><tp:taxon-name-part taxon-name-part-type="genus">Siphlonurus</tp:taxon-name-part> <tp:taxon-name-part taxon-name-part-type="species">palaearcticus</tp:taxon-name-part></tp:taxon-name></italic> have teeth on its apex.</p><p>In nymphs, the terga of <italic><tp:taxon-name><tp:taxon-name-part taxon-name-part-type="genus">Siphlonurus</tp:taxon-name-part> <tp:taxon-name-part taxon-name-part-type="species">davidi</tp:taxon-name-part></tp:taxon-name></italic> and <italic><tp:taxon-name><tp:taxon-name-part taxon-name-part-type="genus">Siphlonurus</tp:taxon-name-part> <tp:taxon-name-part taxon-name-part-type="species">binotatus</tp:taxon-name-part></tp:taxon-name></italic> have three pairs of stripes while that of <italic><tp:taxon-name><tp:taxon-name-part taxon-name-part-type="genus">Siphlonurus</tp:taxon-name-part> <tp:taxon-name-part taxon-name-part-type="species">palaearcticus</tp:taxon-name-part></tp:taxon-name></italic> has only one pair. Similarly, all abdominal terga of <italic><tp:taxon-name><tp:taxon-name-part taxon-name-part-type="genus">Siphlonurus</tp:taxon-name-part> <tp:taxon-name-part taxon-name-part-type="species">davidi</tp:taxon-name-part></tp:taxon-name></italic> and <italic><tp:taxon-name><tp:taxon-name-part taxon-name-part-type="genus">Siphlonurus</tp:taxon-name-part> <tp:taxon-name-part taxon-name-part-type="species">binotatus</tp:taxon-name-part></tp:taxon-name></italic> nymph have distinct posterolateral spines, while the spines of <italic><tp:taxon-name><tp:taxon-name-part taxon-name-part-type="genus">Siphlonurus</tp:taxon-name-part> <tp:taxon-name-part taxon-name-part-type="species">palaearcticus</tp:taxon-name-part></tp:taxon-name></italic> are only on segments 3–9 and much smaller. <italic><tp:taxon-name><tp:taxon-name-part taxon-name-part-type="genus">Siphlonurus</tp:taxon-name-part> <tp:taxon-name-part taxon-name-part-type="species">binotatus</tp:taxon-name-part></tp:taxon-name></italic>, on the other hand, has obvious tracheae-like markings on the abdomen and obvious dark spots near the lateral margins of terga, which are not found in <italic><tp:taxon-name><tp:taxon-name-part taxon-name-part-type="genus">Siphlonurus</tp:taxon-name-part> <tp:taxon-name-part taxon-name-part-type="species">davidi</tp:taxon-name-part></tp:taxon-name></italic> or <italic><tp:taxon-name><tp:taxon-name-part taxon-name-part-type="genus">Siphlonurus</tp:taxon-name-part> <tp:taxon-name-part taxon-name-part-type="species">palaearcticus</tp:taxon-name-part></tp:taxon-name></italic>. The latter two species have different colour patterns on nymphal legs. The median half of femora of <italic><tp:taxon-name><tp:taxon-name-part taxon-name-part-type="genus">Siphlonurus</tp:taxon-name-part> <tp:taxon-name-part taxon-name-part-type="species">davidi</tp:taxon-name-part></tp:taxon-name></italic> is washed with brown pigments, but that of <italic><tp:taxon-name><tp:taxon-name-part taxon-name-part-type="genus">Siphlonurus</tp:taxon-name-part> <tp:taxon-name-part taxon-name-part-type="species">palaearcticus</tp:taxon-name-part></tp:taxon-name></italic> is paler. Both species have two brown rings on the tarsal base and apex respectively, while the apical one of <italic><tp:taxon-name><tp:taxon-name-part taxon-name-part-type="genus">Siphlonurus</tp:taxon-name-part> <tp:taxon-name-part taxon-name-part-type="species">davidi</tp:taxon-name-part></tp:taxon-name></italic> is much darker than that of <italic><tp:taxon-name><tp:taxon-name-part taxon-name-part-type="genus">Siphlonurus</tp:taxon-name-part> <tp:taxon-name-part taxon-name-part-type="species">palaearcticus</tp:taxon-name-part></tp:taxon-name></italic> The gill figures provided by <xref ref-type="bibr" rid="B4">Kluge (1982)</xref> and <xref ref-type="bibr" rid="B10">Uéno (1928</xref>, <xref ref-type="bibr" rid="B11">1931</xref>) show the nymphal gills 2–7 of <italic><tp:taxon-name><tp:taxon-name-part taxon-name-part-type="genus">Siphlonurus</tp:taxon-name-part> <tp:taxon-name-part taxon-name-part-type="species">binotatus</tp:taxon-name-part></tp:taxon-name></italic> and <italic><tp:taxon-name><tp:taxon-name-part taxon-name-part-type="genus">Siphlonurus</tp:taxon-name-part> <tp:taxon-name-part taxon-name-part-type="species">palaearcticus</tp:taxon-name-part></tp:taxon-name></italic> have sclerotized leading margins, but all gills of <italic><tp:taxon-name><tp:taxon-name-part taxon-name-part-type="genus">Siphlonurus</tp:taxon-name-part> <tp:taxon-name-part taxon-name-part-type="species">davidi</tp:taxon-name-part></tp:taxon-name></italic> nymph have these lines.</p></sec><sec sec-type="Plesiomorphic and autapomorphic characters"><title>Plesiomorphic and autapomorphic characters</title><p>Based on the double gills 1–2, coxae and mouthparts without gills, simple claws of nymphs and colourful wings, the distal fork MA of hindwing, the fused subgenital plate, and complex penes of imagos, <italic><tp:taxon-name><tp:taxon-name-part taxon-name-part-type="genus">Siphlonurus</tp:taxon-name-part> <tp:taxon-name-part taxon-name-part-type="species">davidi</tp:taxon-name-part></tp:taxon-name></italic> is definitely a species which belongs in the <tp:taxon-name><tp:taxon-name-part taxon-name-part-type="family">Siphlonuridae</tp:taxon-name-part></tp:taxon-name>. However, at least three characteristics show it is older than other species in the genus <italic><tp:taxon-name><tp:taxon-name-part taxon-name-part-type="genus">Siphlonurus</tp:taxon-name-part></tp:taxon-name></italic>. The first one is the forking point of MP which is sub-equal to that of fusion point of MA and Rs. In other <italic><tp:taxon-name><tp:taxon-name-part taxon-name-part-type="genus">Siphlonurus</tp:taxon-name-part></tp:taxon-name></italic> species, as far as we know, like in <italic><tp:taxon-name><tp:taxon-name-part taxon-name-part-type="genus">Siphlonurus</tp:taxon-name-part> <tp:taxon-name-part taxon-name-part-type="species">palaearcticus</tp:taxon-name-part></tp:taxon-name></italic>, this point is more distal. The second character is the cubital area which is longer and with more intercalaries between CuA and the posterior margin of wing. The third structure mentioned here is the hindwings of <italic><tp:taxon-name><tp:taxon-name-part taxon-name-part-type="genus">Siphlonurus</tp:taxon-name-part> <tp:taxon-name-part taxon-name-part-type="species">davidi</tp:taxon-name-part></tp:taxon-name></italic>, <!--PageBreak-->which are approximately half the length of forewings, longer than in other <italic><tp:taxon-name><tp:taxon-name-part taxon-name-part-type="genus">Siphlonurus</tp:taxon-name-part></tp:taxon-name></italic> species (less than half). It should be pointed out that these three characters of <italic><tp:taxon-name><tp:taxon-name-part taxon-name-part-type="genus">Siphlonurus</tp:taxon-name-part> <tp:taxon-name-part taxon-name-part-type="species">davidi</tp:taxon-name-part></tp:taxon-name></italic> are also found in <italic><tp:taxon-name><tp:taxon-name-part taxon-name-part-type="genus">Siphluruscus</tp:taxon-name-part> <tp:taxon-name-part taxon-name-part-type="species">chinensis</tp:taxon-name-part></tp:taxon-name></italic> (<tp:taxon-name><tp:taxon-name-part taxon-name-part-type="family">Siphluriscidae</tp:taxon-name-part></tp:taxon-name>), which is clearly a basal clade of <tp:taxon-name><tp:taxon-name-part taxon-name-part-type="order">Ephemeroptera</tp:taxon-name-part></tp:taxon-name>; therefore, these characters are considered as plesiomorphic.</p><p>The MP vein in forewing of <italic><tp:taxon-name><tp:taxon-name-part taxon-name-part-type="genus">Siphlonurus</tp:taxon-name-part> <tp:taxon-name-part taxon-name-part-type="species">davidi</tp:taxon-name-part></tp:taxon-name></italic> is somewhat unique. It forks asymmetrically at the base, then MP<sub>2</sub> bends backwards strongly near to CuA. This condition is common in <tp:taxon-name><tp:taxon-name-part taxon-name-part-type="family">Ephemeridae</tp:taxon-name-part></tp:taxon-name> and <tp:taxon-name><tp:taxon-name-part taxon-name-part-type="family">Potamanthidae</tp:taxon-name-part></tp:taxon-name>, and is similar to <italic><tp:taxon-name><tp:taxon-name-part taxon-name-part-type="genus">Siphluruscus</tp:taxon-name-part> <tp:taxon-name-part taxon-name-part-type="species">chinensis</tp:taxon-name-part></tp:taxon-name></italic>, but it seems that it is not found in other siphlonurids.</p></sec></tp:treatment-sec><ref-list><ref id="B8"><mixed-citation xmlns:xlink="http://www.w3.org/1999/xlink" xlink:type="simple">
          <person-group><name name-style="western"><surname>Sartori</surname><given-names>M</given-names></name><name name-style="western"><surname>Peters</surname><given-names>JG</given-names></name></person-group> (<year>2004</year>) <article-title>Re-description of the type of <italic><tp:taxon-name><tp:taxon-name-part taxon-name-part-type="genus">Siphlonurus</tp:taxon-name-part> <tp:taxon-name-part taxon-name-part-type="species">davidi</tp:taxon-name-part></tp:taxon-name></italic> (Navás, 1932) (<tp:taxon-name><tp:taxon-name-part taxon-name-part-type="order">Ephemeroptera</tp:taxon-name-part></tp:taxon-name>: <tp:taxon-name><tp:taxon-name-part taxon-name-part-type="family">Siphlonuridae</tp:taxon-name-part></tp:taxon-name>).</article-title> <source>Zootaxa</source> <volume>469</volume>: <fpage>1</fpage>–<lpage>6</lpage>.</mixed-citation></ref><ref id="B10"><mixed-citation xmlns:xlink="http://www.w3.org/1999/xlink" xlink:type="simple">
          <person-group><name name-style="western"><surname>Uéno</surname><given-names>M</given-names></name></person-group> (<year>1928</year>) <article-title>Some Japanese mayfly nymphs.</article-title> <source>Memoirs of the College of Science, Kyoto Imperial University, Series B,</source> <volume>4</volume>(<issue>1</issue>): <fpage>19</fpage>–<lpage>63</lpage>.</mixed-citation></ref><ref id="B2"><mixed-citation xmlns:xlink="http://www.w3.org/1999/xlink" xlink:type="simple">
          <person-group><name name-style="western"><surname>Gose</surname><given-names>K</given-names></name></person-group> (<year>1979</year>) <article-title>The mayflies of Japanese. Key to families, genera and species.</article-title> <source>Aquabiology (Nara)</source> <volume>1</volume>(<issue>3</issue>): <fpage>58</fpage>–<lpage>60</lpage>. [In Japanese]</mixed-citation></ref><ref id="B4"><mixed-citation xmlns:xlink="http://www.w3.org/1999/xlink" xlink:type="simple">
          <person-group><name name-style="western"><surname>Kluge</surname><given-names>NJu</given-names></name></person-group> (<year>1982</year>) <article-title>New and little known mayflies of the USSR Far East. Families <tp:taxon-name><tp:taxon-name-part taxon-name-part-type="family">Leptophlebiidae</tp:taxon-name-part></tp:taxon-name> and <tp:taxon-name><tp:taxon-name-part taxon-name-part-type="family">Siphlonuridae</tp:taxon-name-part></tp:taxon-name> (<tp:taxon-name><tp:taxon-name-part taxon-name-part-type="order">Ephemeroptera</tp:taxon-name-part></tp:taxon-name>).</article-title> <source>Vestnik Leningrad University, N</source> <volume>9</volume>: <fpage>112</fpage>–<lpage>116</lpage>. [In Russian]</mixed-citation></ref><ref id="B11"><mixed-citation xmlns:xlink="http://www.w3.org/1999/xlink" xlink:type="simple">
          <person-group><name name-style="western"><surname>Uéno</surname><given-names>M</given-names></name></person-group> (<year>1931</year>) <article-title>Contributions to the knowledge of Japanese <tp:taxon-name><tp:taxon-name-part taxon-name-part-type="order">Ephemeroptera</tp:taxon-name-part></tp:taxon-name>.</article-title> <source>Annotationes Zoologicae Japonenses</source> <volume>13</volume>: <fpage>189</fpage>–<lpage>231</lpage>.</mixed-citation></ref></ref-list></tp:taxon-treatment>
